# Supplementary material for: Biodegradation of Chloroquine by a Fungus from Amazonian Soil, Penicillium guaibinense CBMAI 2758
Source: J Fungi (Basel). 2025 Aug 4;11(8):579. doi: 10.3390/jof11080579 (PMC12387243; doi:10.3390/jof11080579)
Supplement: Supplementary file 1 [file jof-11-00579-s001.zip]

Archive with 1 entries (1 files):
- jof-3717448-supplementary.pdf
